# Supplementary material for: A systematic survey of randomised trials that stopped early for reasons of futility
Source: BMC Med Res Methodol. 2020 Jan 16;20:10. doi: 10.1186/s12874-020-0899-1 (PMC6966801; doi:10.1186/s12874-020-0899-1)
Supplement: Supplementary file 1 — Additional file 1: Table S1. Summary of 52 randomised trials stopped early for futility: authors, subject, and futility analysis [file 12874_2020_899_MOESM1_ESM.xlsx]

## Sheet: Sheet1
		Additional Table 1: Summary of 52 randomised trials stopped early for futility: authors, subject, and futility analysis
		Author	Clinical area	Subject (Treatment, control; condition)	Type of intervention	Type of control	Sponsor	CONSORT mentioned?	Protocol referenced?	Trial design	Setting	Region	Data safety/ monitoring board mentioned?	Was IA for futility planned? (# of IAs)	Basis for futility stopping rule	Number of actual IA's for futility
		1 Beekhuizen	Obstetrics and gynaecology	Misoprostol, placebo; retained placenta	drug	placebo	non-industry	no	yes	parallel	inpatient	national, multiple	yes	Yes (1)	Not stated	1
		2 Boggs	Oncology	Temozolomide, observation; lung cancer	drug	no intervention	industry	no	registry (e.g. NCT number mentioned)	parallel	outpatient	national, multiple	no	Not stated	Not stated	1
		3 Bolliger	Cardiovascular	Moxonidine, placebo; myocardial ischaemia	drug	placebo	non-industry	yes	registry (e.g. NCT number mentioned)	parallel	outpatient	national, multiple	no	Yes (1)	Not stated	1
		4 Bottiger	Cardiovascular	Tenecteplase, placebo; thrombolysis	drug	placebo	industry	no	yes	parallel	emergency department	international, multiple	yes	Not stated	Not stated	1
		5 Buchbinder	Infectious diseases	HIV-1 vaccine vs. placebo for prevention of HIV acquisition.	vaccine	placebo	industry	no	registry (e.g. NCT number mentioned)	parallel	outpatient	international, multiple	yes	Yes (1)	One-sided p for both co-primary endpoints > 0.50.	1
		6 Burgos	anaesthesia	Remifentanil, nitrous oxide; pain.	drug	active intervention	non-industry	no	registry (e.g. NCT number mentioned)	parallel	inpatient	national, multiple	yes	Yes (2)	Exceeding defined threshold values for test statistic	2
		7 Burnett	Oncology	Arsenic trioxide for acute myeloid leukemia.	drug	active intervention	non-industry	no	no	parallel	outpatient	national, multiple	yes	Yes (1)	Threshold effect size	1
		8 Carducci	Oncology	Atrasentan, placebo; prostate cancer	drug	placebo	industry	no	no	parallel	outpatient	international, multiple	yes	Not stated	Not stated	1
		9 Carter	surgery	Surgical closure techniques for distal pancreatectomy.	surgery	active intervention	non-industry	no	registry (e.g. NCT number mentioned)	parallel	inpatient	national, multiple	no	Yes (annually)	CP > 60% to continue.	Annual
		10 Casey	Oncology	Enzastaurin (co-medication) vs. placebo for lung cancer.	drug	placebo	industry	no	no	parallel	outpatient	national, multiple	no	Yes (2)	Threshold effect size	1
		11 Champlin	Oncology	Cyclophosphamide + ATG, cyclophosphamide alone; bone marrow transplantation	drug	active intervention	non-industry	no	no	parallel	inpatient	international, multiple	no	Not stated	Not stated	1
		12 Clemons	Oncology	Enzastaurin (co-medication) vs. placebo for breast cancer.	drug	placebo	industry	no	registry (e.g. NCT number mentioned)	parallel	outpatient	international, multiple	yes	Yes (1)	Not stated	1
		13 Combs	Obstetrics and gynaecology	Progesterone, placebo; risk of preterm birth.	drug	placebo	non-industry	yes	registry (e.g. NCT number mentioned)	parallel	inpatient	national, multiple	yes	Yes (1)	Low CP, unless mitigated by favourable secondary outcomes.	1
		14 Dowson	Obstetrics and gynaecology	Botulinum toxin-A vs. placebo for bladder over-sensitivity.	drug	placebo	non-industry	yes	registry (e.g. NCT number mentioned)	parallel	outpatient	single	no	No	Not stated	0
		15 Erdmann	Diabetes	Aleglitazar, placebo; diabetes.	drug	placebo	industry	no	registry (e.g. NCT number mentioned)	parallel	outpatient	international, multiple	yes	No	Not stated	0
		16 Findling	Mental health	Ziprasidone, placebo; Schizophrenia.	drug	placebo	industry	no	registry (e.g. NCT number mentioned)	parallel	both, in- and outpatient	international, multiple	yes	Yes (1)	“two-sided p-value < 0.0462”	1
		17 Fleishaker	Musculoskeletal	Maraviroc vs. placebo for rheumatoid arthritis.	drug	placebo	industry	no	registry (e.g. NCT number mentioned)	parallel	outpatient	international, multiple	yes	Yes (1)	OBF	1
		18 Garcia-Manero	Oncology	Siltuximab, placebo; myelodysplastic syndrome	drug	placebo	non-industry	no	no	parallel	outpatient	national, multiple	yes	Yes (1)	Failure to meet prespecified cutoff criteria	1
		19 Gilron	Obstetrics and gynaecology	Four analgesic regimens; hysterectomy.	drug	active intervention	non-industry	yes	no	parallel	inpatient	single	no	No	Not stated	1
		20 Haas (TOPIC-1)	Oncology	Certoparin, placebo; breast carcinoma, venous thromboembolism	drug	placebo	industry	no	no	parallel	outpatient	national, multiple	no	Yes (1)	P values <.01 or >.12	1
		21 Haas (TOPIC-2)	Oncology	Certoparin, placebo; lung carcinoma, venous thromboembolism	drug	placebo	industry	no	no	parallel	outpatient	national, multiple	no	Yes (1)	P values <.01 or >.12	1
		22 Haik	Mental health	Doxycycline, placebo; Creutzfeldt-Jakob disease.	drug	placebo	non-industry	no	registry (e.g. NCT number mentioned)	parallel	outpatient	international, multiple	no	Yes (indefinite)	Whitehead triangular test	1
		23 Hennerici	Cardiovascular	Ancrod, placebo; acute ischaemic stroke	drug	placebo	industry	no	registry (e.g. NCT number mentioned)	parallel	emergency department	international, multiple	yes	Yes (Not stated)	“If CP based on the current trend was less than 30%...”	1
		24 Hogg	Nephrology	mycophenolate mofetil, placebo; Nephropathy	drug	placebo	industry	yes	yes	parallel	outpatient	international, multiple	yes	Yes (At least annually)	Not stated	5?
		25 Hudson(TIMI)	Cardiovascular	Transcutaneous ultrasound for myocardial infarction.	diagnostic ultrasound	active intervention	industry	no	no	parallel	emergency department	international, multiple	yes	Yes (2)	Not stated	2
		26 Hudson(ST)	Cardiovascular	Transcutaneous ultrasound for myocardial infarction.	diagnostic ultrasound	active intervention	industry	no	no	parallel	emergency department	international, multiple	yes	Yes (2)	Not stated	2
		27 Jalal	Oncology	Consolidation docetaxel vs. observation for lung cancer.	drug	no intervention	non-industry	yes	no	parallel	outpatient	not reported	yes	Yes (Not stated)	OBF	1
		28 Juthani-Mehta	Infectious diseases	Multicomponent intervention, usual care; pneumonia prevention.	other	no intervention	non-industry	no	registry (e.g. NCT number mentioned)	cluster	outpatient	national, multiple	yes	Yes (1)	Conditional power < 50% under current trend”	1
		29 Karthaus	Gastrointestinal	Budesonide, placebo; diarrhea	drug	placebo	non-industry	no	no	parallel	outpatient	national, multiple	no	Yes (1)	Not stated	1
		30 Kummar	Oncology	Veliparib for ovarian cancer.	drug	active intervention	non-industry	no	no	parallel	outpatient	not reported	no	Yes (1)	Stop if p1 < p2 a	1
		31 Levenick	Gastrointestinal	indomethacin, placebo; pancreatitis	drug	placebo	non-industry	yes	no	parallel	outpatient	single	yes	Yes (1)	“evidence of futility”	1
		32 Moreau	Oncology	Melphalan + dexamethasone with or without BE-8 infusion; stem cell transplantation	drug	no intervention	non-industry	no	no	parallel	inpatient	international, multiple	yes	Yes (1)	Not stated	1
		33 Nicholls	Cardiovascular	Varespladib, placebo; Acute Coronary Syndrome	drug	placebo	industry	no	yes	parallel	inpatient	international, multiple	yes	Yes (Not stated)	“predetermined criteria” – details not stated	1
		34 Opal	Intensive care	Recombinant human platelet-activating factor, placebo; sepsis	drug	placebo	industry	no	no	parallel	inpatient	international, multiple	yes	Yes (3)	Prespecified stopping boundary.	2
		35 Park	Mental health	Riluzole, Placebo; Depression	drug	placebo	non-industry	no	registry (e.g. NCT number mentioned)	parallel	outpatient	single	no	Not stated	Not stated	1
		36 Philipp	Nephrology	Candesartan cilexetil, placebo; renal allograft	drug	placebo	industry	no	no	parallel	outpatient	international, multiple	yes	Yes (1)	"… if the possibility of demonstrating a significant difference …was judged insufficient"	1
		37 Powers	Cardiovascular	EC-IC surgery vs. no surgery for stroke prevention.	surgery	no intervention	non-industry	no	registry (e.g. NCT number mentioned)	parallel	outpatient	international, multiple	yes	Yes (Not stated)	Modified OBF	2
		38 Powles	Oncology	AZD2014, everrolimus; renal cancer	drug	active intervention	non-industry	yes	no	parallel	outpatient	national, multiple	yes	No	Not stated	1
		39 Rees	Surgery	Peritoneal drainage, laparotomy; neonatal bowel perforation	surgery	active intervention	non-industry	yes	registry (e.g. NCT number mentioned)	parallel	intensive care	international, multiple	yes	Not stated	Not stated	2
		40 Roehr	Infectious diseases	Truvada vs. placebo for prevention of HIV infection.	drug	placebo	non-industry	no	no	parallel	outpatient	international, multiple	yes	Yes (Not stated)	Not stated	1
		41 Sacktor	Mental health	Minocyline vs. placebo for HIV-associated cognitive impairment.	drug	placebo	non-industry	no	registry (e.g. NCT number mentioned)	parallel	outpatient	national, multiple	yes	Not stated	Not stated	1
		42 Schadendorf	Oncology	Dendritic cell (DC) vaccination, standard dacarbazine (DTIC); melanoma	drug	active intervention	non-industry	no	no	parallel	outpatient	national, multiple	yes	Yes (not stated)	Not stated	1
		43 Schnabel	Gastrointestinal	(3-arms) 2 hormone dosages, placebo; cystic fibrosis	drug	placebo	industry	no	no	parallel	outpatient	national, multiple	yes	No	Not stated	1
		44 Schumacher	Cardiovascular	Local intra-arterial fibrinolysis vs. conservative treatment of retinal artery occlusions.	intraarterial fibrinolysis	active intervention	non-industry	no	registry (e.g. NCT number mentioned)	parallel	outpatient	international, multiple	yes	Yes (2)	Not pre-specified.	1
		45 Simons	Intensive care	High-density dynamic light application, normal lighting; ICU-acquired delirium	light application	no intervention	industry	no	registry (e.g. NCT number mentioned)	parallel	intensive care	international, multiple	no	Not stated	Not stated	1
		46 Smolen	Musculoskeletal	Tabalumab, placebo; rheumatoid arthritis.	drug	placebo	industry	no	registry (e.g. NCT number mentioned)	parallel	outpatient	international, multiple	no	Yes (1)	Not stated	1
		47 Strasser (1)	Oncology	Cannabis extract (CE), placebo (PL); cancer-related anorexia-cachexia syndrome.	drug	placebo	non-industry	no	no	parallel	outpatient	national, multiple	yes	Yes (Not stated)	Not stated	1
		48 Strasser (2)	Oncology	Delta-9-tetrahydrocannabinol (THC), placebo (PL); cancer-related anorexia-cachexia syndrome.	drug	placebo	non-industry	no	no	parallel	outpatient	national, multiple	yes	Yes (Not stated)	Not stated	1
		49 Tilley	Neurology	Recruitment strategies for trial of Parkinson's disease.	recruitment strategy	no intervention	non-industry	yes	no	cluster	outpatient	national, multiple	yes	No.	CP > 35% to continue	1
		50 Torgano	Cardiovascular	Tirofiban vs. aspirin for ischemic stroke.	drug	active intervention	non-industry	no	no	parallel	emergency department	national, multiple	yes	Yes (1)	Not stated	1
		51 Wadhwa	Surgery	Supplemental oxygen, routine oxygen; bariatric surgery recovery.	oxygen	active intervention	non-industry	no	no	parallel	inpatient	national, multiple	no	Yes (3)	Spending function and pre-specified stopping boundaries	1
		52 Willson	Intensive care	Surfactant, placebo; acute respiratory distress.	drug	placebo	non-industry	no	registry (e.g. NCT number mentioned)	parallel	intensive care	international, multiple	yes	Yes (Not stated)	Not stated	2
