# Supplementary material for: A systematic survey of randomised trials that stopped early for reasons of futility
Source: BMC Med Res Methodol. 2020 Jan 16;20:10. doi: 10.1186/s12874-020-0899-1 (PMC6966801; doi:10.1186/s12874-020-0899-1)
Supplement: Supplementary file 3 — Additional file 3: Table S3. Summary of 52 randomised trials stopped early for futility: results [file 12874_2020_899_MOESM3_ESM.xlsx]

## Sheet: Sheet1
Additional Table 3: Summary of 52 randomised trials stopped early for futility: results
Author	Info. (or N) (%) for planned IA's	Actual % of info at last IA	Reported futility analysis or claim?	Who made the decision to stop the trial?	Basis for stopping	Main result (or effect size), p value	Calculation of CP reported or possible? a	Calculated CP values	Further analysis after last planned IA?
Beekhuizen	0.75	0.81	Claim	DSMB	“…continuation would not alter the interim conclusion that misoprostol was ineffective.”	40% vs. 33%, p=0.53	Calculated	0%, 2%	No
Boggs	N/A	0.45	Claim	Not reported	“Futility analysis.”	18% vs.13%, p=0.70	Calculated	0%, 31%	?
Bolliger	0.33	0.39	Claim	Not reported	“…lack of effective evidence”	40% vs. 37%, p=0.69	Calculated	0.046%, 29%	No
Bottiger	?	0.8	Reported	Study PI/steering committee on recommendations of the DSMB	Low conditional power	15% vs. 17%, p=0.36	Reported	<1% b, i	Yes
Buchbinder	0.6	0.6	Analysis	Study PI/steering committee on recommendations of the DSMB	Futility boundary crossed for study both endpoints	Similar infection and viral load rates (p = 0.95, 0.74)	Not possible		Yes
Burgos	33% & 67%	0.67	Reported	Study PI/steering committee on recommendations of the DSMB	“…very low likelihood of finding substantial differences in efficacy (futility).”	52% vs. 52%	Reported	“less than 2%”b,i	No
Burnett	0.5	0.42	Claim	Study PI/steering committee on recommendations of the DSMB	Futility: "projected benefit was not observed".	12% vs 15%; p = 0.6.	Calculated	0%, 58% c	Yes
Carducci	?	?	Claim	Study PI/steering committee on recommendations of the DSMB	“…unlikely to achieve statistical significance.”	HR=0.89, p=0.14	Not possible		Yes
Carter	“Annual”	0.53	Analysis	Not reported	CP < 60%. (exact value not shown).	20% vs 20%, p = 1	Reported	<60% b, i	No
Casey	0.5	0.5	Analysis	Not reported	HR futility threshold not achieved	HR=0.94, p=0.77	Calculated	16%, 39%	No
Champlin	?	0.58	Claim	DSMB	“…only a 50% chance of detecting an improvement in survival…”	83% vs. 89%; p = 0.39	Calculated	8%, 56%	No
Clemons	0.5	0.71	Claim	Study PI/steering committee on recommendations of the DSMB	"Failure to achieve the primary objective".	HR=1.36, p = 0.24	Calculated	0.01%, 5%	Yes
Combs	0.5	0.72	Reported	Study PI/steering committee on recommendations of the DSMB	Futility	3% vs. 8%, p=0.18	Reported	< 10% b, i	No
Dowson	Not applicable	0.36	Neither: benefit (but not for main outcome).	Not reported	Poorly perceived patient benefit, despite improvement in study outcome variable.	Significant improvement in intervention group, no change in placebo.	Not possible		No
Erdmann	Not applicable	0.11	Claim	Study PI/steering committee on recommendations of the DSMB	Futility, and results of another study.	Efficacy outcomes were not analysed	Not possible		?
Findling	approx. 67%	0.67	Claim	Study PI/steering committee on recommendations of the DSMB	Futility.	Difference from placebo: -1.8 (SE = 1.3), p = 0.15.	Not possible		Yes.
Fleishaker	0.5	0.52	Analysis	Sponsor	Futility threshold crossed. No significant difference in outcomes (p = 0.50).	24% vs. 24%; p=0.50	Calculated	1%, 24%	Yes
Garcia-Manero	0.53	0.53	Claim	Study PI/steering committee on recommendations of the DSMB	“…prespecified cutoff criteria not met; lack of efficacy.”	Unclear	Not possible		Yes
Gilron	Not applicable	0.6	Reported	Not reported	“…minimal chance of demonstrating superiority…”	Various (4 group study)	Reported	“Almost no chance of statistical significance” b,i	N/A
Haas (TOPIC-1)	0.42	0.56	Claim	Not reported	“…fail to show superiority.”	4% vs. 4%, OR=1.02, p=1	Calculated	1%, 28%	Yes
Haas (TOPIC -2)	0.42	0.85	Claim	Not reported	“…risk reduction…not statistically significant”	5% vs. 8%, OR=0.52	Calculated	9%, 25%	Yes
Haik	?	?	Claim	Not reported	“Absence of superiority; futility.”	HR = 1.1; p=0.50	Not possible		No
Hennerici	?	0.4	Reported	Study PI/steering committee on recommendations of the DSMB	“…futility according to prespecified stopping rules.”	42% vs. 42%, p=.94	Reported	CP<30% b (Current trend)	Yes
Hogg	(annually)	0.51	Claim	Study PI/steering committee on recommendations of the DSMB	“…lack of benefit. … extremely unlikely that any efficacy could be demonstrated; ...limited enrollment”.	Mean Difference in Changes = 0.22 (p=0.4)	Not possible		No
Hudson (TIMI)	27% (TIMI)	0.68	Claim	Study PI/steering committee on recommendations of the DSMB	Futility: outcomes "did not differ"; "low likelihood of achieving significant differences".	TIMI: 40.7% vs 48.5%, p = 0.10	Calculated	TIMI: 0%,0%	Yes
Hudson (ST)	71% (ST)	0.55	Claim	Study PI/steering committee on recommendations of the DSMB	Futility: outcomes "did not differ"; "low likelihood of achieving significant differences".	ST 53.2% vs 50.0%, p =0.93 d	Calculated	ST: 3%, 46%	Yes
Jalal	0.5	0.7	Analysis	Study PI/steering committee on recommendations of the DSMB	OBF threshold crossed.	1.9 mo. (median survival), p=0.75.	Not possible	None	Yes
Juthani-Mehta	2.5-3 years	101% e	Reported	DSMB	Futility	HR =1.50, p=0.44	Reported	“Nearly zero” b,i	No
Karthaus	0.5	0.67	Claim	Not reported	“…no chance to demonstrate a significant benefit.”	58% vs. 39%, P=0.26	Calculated	41%, 62%	Yes
Kummar	0.5	0.57	?	Not reported	Futility (indirectly - negative findings claimed).	8% vs. 13%	Not possible		No
Levenick	0.25	0.32	Claim	Study PI/steering committee on recommendations of the DSMB	“Per a priori guidelines”; futility.	7% vs. 5% (p=0.33)	Calculated	0%, 11%	Yes
Moreau	0.7	0.83	Claim	Study PI/steering committee on recommendations of the DSMB	“…did not improve either OS nor EFS.”	35% vs. 31%, p=.62	Calculated	1%, 3% c	No
Nicholls	approx. 50%	55% (events)	Claim	Study PI/steering committee on recommendations of the DSMB	“…futility and possible harm.”	Primary endpoint: 6% vs. 5%	Calculated	0%, 0%	No
Opal	25%,50%,75%	0.5	Claim	Study PI/steering committee on recommendations of the DSMB	p = .62, greater than stopping boundary p of 0.353.	25% vs.24%, p=0.80	Calculated	0.03%, 15%	No
Park	?	0.32	Claim	Not reported	Futility	0% vs. 0%; p=0.09	Calculated	1%, 61%	?
Philipp	?	0.81	Claim	Study PI/steering committee on recommendations of the DSMB	“… too few events to permit any conclusions about the effect of treatment….”	5% vs. 5%, p=0.76	Calculated	0.005%,0.35%f	No
Powers	?	0.39	Analysis	Study PI/steering committee on recommendations of the DSMB	Futility threshold crossed, and fewer than expected events.	21% vs.23%; p=0.78	Reported	29% b, i	No
Powles	Not applicable	0.41	Claim	Study PI/steering committee on recommendations of the DSMB	“…lack of efficacy…” Intervention was “inferior”.	HR = 2.8, p = 0.01	Not possible		N/A
Rees	?	0.33	Claim	Study PI/steering committee on recommendations of the DSMB	Slow recruitment, and “unlikely” a treatment effect would be detected.…	51% vs. 64%, p=0.3	Calculated	0.0001%, 27%	No
Roehr	0.75	0.78	Claim	Study PI/steering committee on recommendations of the DSMB	"Rates of new HIV infection were the same".	No data reported.	Not possible		?
Sacktor	0.5	0.68	Claim	Study PI/steering committee on recommendations of the DSMB	Futility, as recommended by DSMB. Failure "to demonstrate a difference".	Standardised difference in change score = 0.071 g; Mean 24-week change: 0.12 vs. 0.17; p=0.70	Not possible		No
Schadendorf	?	0.57	Reported	Study PI/steering committee on recommendations of the DSMB	“…extremely low probability of reaching the planned study goals.”	4% vs. 6%	Reported	54% b, i	Yes
Schnabel	1st IA, 12%; 2nd IA, 24%k	0.2	Claim	Not reported	Slow patient recruitment.	4% vs. 4%	Not possible		Yes
Schumacher	0.35	0.41	Analysis	Study PI/steering committee on recommendations of the DSMB	Futility: Low CP. Similar efficacy and higher AE rate in experimental group.	Change in mean BCVA (logMAR): CST: -0.44 [SD =0.55]; LIF: -0.45 [SD =0.55];p=0.69 j	Reported	8.2% b (current trend hypothesis)	Yes
Simons	?	0.73	Claim	Not reported	Futility; treatment not effective.	38% vs.33%, p=0.16	Calculated	0%, 0%	?
Smolen	0.5	?	Claim	Sponsor	“…insufficient efficacy.”	ACR20: 30%, 33%, 25% (3 groups), p=0.74	Not possible		No.
Strasser	?	49% h	Claim	Study PI/steering committee on recommendations of the DSMB	“…insufficient differences between study arms.”	Change in mean (SD): 5.4(24.7): 5.8(23.8), p=.46	Calculated	1%, 73%	Yes
Strasser	?	48% h	Claim	Study PI/steering committee on recommendations of the DSMB	“…insufficient differences between study arms.”	Change in mean (SD):0.6 (18.5): 5.8 (23.8), p=.95	Calculated	0%, 38%	Yes
Tilley	Not applicable	0.35	Analysis	Study PI/steering committee on recommendations of the DSMB	Futility: "lack of efficacy".	OR = 0.82, p> 0.7.	Reported	< 1% b, i	?
Torgano	0.5	0.55	Claim	Not reported	"Impossibility" of demonstrating efficacy	NIHSS:56% vs. 56%	Calculated	NIHSS: 1%, 22%	No.
Wadhwa	25%,50%,75%	0.31	Claim	Executive Committee	Futility and recruitment difficulties.	13% vs. 14%, p=0.80	Not possible		No
Willson	?	0.11	Claim	Sponsor	“Presumed futility.”	12% vs.9%, p=0.76	Calculated	0%, 68%	No
a: CP values (under the current trend and design assumptions respectively) shown were calculated by us, or (as noted) by the original authors.
b: CP as reported by authors.
c: Assuming 1-sided testing.
d: Taken from abstract, but study also reported p = 0.69 in the text for the same effect.
e: Interim analysis carried out when the accrued sample size exceeded the planned total sample size.
f: Assuming 2-sided testing and 90% power.
g: Assuming standard deviation = 0.7.
h: Calculations use planned sample sizes N without dropouts.
i: Hypothesis for CP calculation not stated.
j: Study design based on discrete variable outcome, but primary results reported as continuous variables.
k: Based on sample size = 300, recalculated after second IA.
CP: conditional power; IA: interim analysis; RR: relative risk; OR: odds ratio; SD: standard deviation; SE: standard error
